# Supplementary material for: Novel Lysosome-Targeting Fluorescence Off-On Photosensitizer for Near-Infrared Hypoxia Imaging and Photodynamic Therapy In Vitro and In Vivo
Source: Molecules. 2022 May 27;27(11):3457. doi: 10.3390/molecules27113457 (PMC9182569; doi:10.3390/molecules27113457)
Supplement: Supplementary file 1 [file molecules-27-03457-s001.zip]

Archive with 1 entries (1 files):
- molecules-1707884-supplementary.pdf
